# Supplementary material for: Dynamic nucleolar phase separation influenced by non-canonical function of LIN28A instructs pluripotent stem cell fate decisions
Source: Nat Commun. 2024 Feb 10;15:1256. doi: 10.1038/s41467-024-45451-4 (PMC10858886; doi:10.1038/s41467-024-45451-4)
Supplement: Supplementary file 4 — Source Data [file 41467_2024_45451_MOESM4_ESM.zip]

Archive with 2 entries (1 files):
- Source Data/Source Data.xlsx
- Source Data/
