# Supplementary material for: Dynamic nucleolar phase separation influenced by non-canonical function of LIN28A instructs pluripotent stem cell fate decisions
Source: Nat Commun. 2024 Feb 10;15:1256. doi: 10.1038/s41467-024-45451-4 (PMC10858886; doi:10.1038/s41467-024-45451-4)
Supplement: Supplementary file 4 — Source Data [file 41467_2024_45451_MOESM4_ESM.zip › Source Data/Source Data.xlsx]

## Sheet: Fig1e
Nucleolar LIN28A fluorescence intensity
Ctrl	1%HEX
2997.79	754.523
3750.74	861.878
3619.42	598.114
2864.34	580.479
3368.95	495.962
3442.59	651.966
3107.31	518.355
2871.99	429.036
2898.15	1003.44
2130.33	835.07
1857.83	1171.22
1979.89	639.937
2120.64	1041.84
3444.43	797.275
3814.37	933.824
1840.73	844.345
3575.11	713.642
3112.74	964.979
3395.86	1027.2
2170.64	1044.32
Unpaired t test
P value	<0.0001
P value summary	***

## Sheet: Fig1f
LIN28A loci area in the nucleolus
Ctrl	1%HEX
8.547	16.851
4.769	12.874
7.597	28.123
6.128	27.654
4.708	18.151
7.418	16.445
10.079	22.037
6.351	15.24
11.915	20.371
8.843	22.985
7.792	19.035
9.959	21.993
12.379	18.667
10.656	27.569
7.528	16.634
13.824	16.174
4.233	14.677
6.649	17.941
4.762	16.592
6.526	19.397
Unpaired t test
P value	4.565e-12
P value summary	***

## Sheet: Fig1g
LIN28A relative irregularity in nucleolus
Ctrl	1%HEX
4	62
4	57
12	66
10	89
16	137
10	43
31	162
9	107
19	55
5	46
7	112
2	48
3	57
11	172
8	86
24	42
14	50
22	64
5	77
1	72
Unpaired t test
P value	2.03032e-09
P value summary	***

## Sheet: Fig2b
Time（s）	WT-Nu			SnoRNA KO-Nu					Time（s）	WT-Cyto			CX5461-Cyto			SnoRNA KO-Cyto			POL I degradation-Cyto
0	0.044297	0.099947	0.059789	0.061719	0.110018	0.128669			0	0.090251	0.055565	0.006723	0.074315	0.102052	0.100087	0.108841	0.109001	0.103442	0.1039	0.07877	0.121756
5.82831	0.06548	0.132919	0.088195	0.071321	0.124994	0.130996			5.82831	0.187645	0.184033	0.164262	0.124824	0.14962	0.112899	0.147747	0.184026	0.163908	0.13294	0.14296	0.201979
11.1166	0.100864	0.159193	0.105052	0.076851	0.145276	0.143955			11.1166	0.242414	0.224498	0.204854	0.154303	0.154694	0.124033	0.161885	0.189655	0.178035	0.296281	0.174054	0.207693
16.4519	0.132644	0.153711	0.149858	0.084041	0.151476	0.12859			16.4519	0.264592	0.28624	0.296757	0.168032	0.1995	0.14803	0.282686	0.254892	0.186357	0.239007	0.206824	0.225462
21.7502	0.182591	0.160904	0.144156	0.096106	0.144298	0.166261			21.7502	0.29403	0.338333	0.292615	0.186716	0.19121	0.18983	0.300534	0.272288	0.245818	0.278114	0.25354	0.245373
27.0535	0.183595	0.203422	0.164695	0.106495	0.174583	0.17157			27.0535	0.282103	0.369124	0.297488	0.239461	0.255692	0.248633	0.328559	0.325672	0.231202	0.323531	0.297858	0.301642
32.3468	0.200535	0.214437	0.186394	0.105851	0.175031	0.185832			32.3468	0.293511	0.382238	0.338342	0.265151	0.276067	0.259955	0.345708	0.385754	0.304483	0.327422	0.247898	0.333432
37.6341	0.214389	0.24967	0.19997	0.115892	0.187064	0.178649			37.6341	0.312173	0.371019	0.369296	0.291109	0.300004	0.305622	0.34317	0.360084	0.348807	0.350753	0.298559	0.35236
42.9194	0.227879	0.257619	0.228882	0.116195	0.187004	0.176761			42.9194	0.367902	0.377327	0.394813	0.327678	0.365154	0.315392	0.365303	0.377911	0.33005	0.366089	0.326199	0.348938
48.2047	0.229843	0.266341	0.275654	0.124816	0.199351	0.18124			48.2047	0.408292	0.393944	0.399005	0.352237	0.320839	0.394242	0.368622	0.383218	0.39356	0.364134	0.326261	0.363167
53.521	0.253163	0.273327	0.216657	0.137812	0.21195	0.192395			53.521	0.423184	0.394529	0.430895	0.344553	0.364446	0.369994	0.388053	0.426257	0.407993	0.444963	0.29757	0.389075
58.8053	0.271543	0.249977	0.199587	0.142477	0.240102	0.216796			58.8053	0.452437	0.402399	0.477184	0.365771	0.398575	0.416343	0.417876	0.444003	0.457904	0.447655	0.293448	0.418551
64.0906	0.268842	0.227885	0.262763	0.144356	0.230936	0.203578			64.0906	0.461077	0.465161	0.486592	0.39663	0.406292	0.458916	0.500981	0.456507	0.470201	0.430821	0.257578	0.441026
69.379	0.273383	0.222328	0.277844	0.156019	0.248123	0.191475			69.379	0.484901	0.454556	0.498007	0.417518	0.417094	0.436537	0.421316	0.467124	0.441334	0.424436	0.26941	0.457184
74.6642	0.280793	0.274923	0.277646	0.159879	0.24	0.221493			74.6642	0.490983	0.494363	0.554866	0.415922	0.399005	0.412172	0.509765	0.433734	0.459191	0.431965	0.275259	0.479024
79.9436	0.272454	0.275723	0.250904	0.165049	0.259525	0.227348			79.9436	0.569985	0.556743	0.589087	0.432947	0.413608	0.466332	0.470563	0.585804	0.594866	0.464368	0.267089	0.489483
85.2609	0.281169	0.284626	0.256678	0.172709	0.255109	0.233077			85.2609	0.578196	0.561076	0.595787	0.448059	0.41383	0.450828	0.4863	0.546806	0.492623	0.458157	0.269797	0.486235
90.5482	0.27125	0.28934	0.223441	0.182063	0.259823	0.257944			90.5482	0.588118	0.594722	0.534582	0.450805	0.381245	0.470797	0.491005	0.615838	0.564775	0.455445	0.317796	0.494564
95.8355	0.290053	0.299214	0.244803	0.177335	0.258662	0.221289			95.8355	0.591485	0.525131	0.59053	0.438929	0.438436	0.453858	0.512463	0.551104	0.421924	0.465613	0.341309	0.490017
101.126	0.280806	0.283774	0.230279	0.19	0.26405	0.253791			101.126	0.532173	0.555129	0.58864	0.450427	0.496186	0.441173	0.502042	0.512577	0.487461	0.500549	0.315284	0.503908
106.426	0.281709	0.288159	0.248329	0.196631	0.268033	0.251472			106.426	0.568335	0.593751	0.536112	0.467045	0.478945	0.462505	0.49008	0.579892	0.497513	0.486849	0.328345	0.461959
111.725	0.272099	0.30537	0.277124	0.204203	0.269698	0.247472			111.725	0.569731	0.595362	0.554212	0.575421	0.537876	0.512418	0.479358	0.55227	0.439224	0.483852	0.405405	0.496251
117.035	0.305615	0.280275	0.302742	0.205793	0.272567	0.266127			117.035	0.632355	0.650484	0.537111	0.599962	0.544891	0.521161	0.507461	0.556195	0.405527	0.514603	0.354008	0.505208
122.327	0.328928	0.284503	0.310774	0.21149	0.285745	0.252464			122.327	0.648998	0.70986	0.562162	0.519978	0.590723	0.550082	0.520363	0.53867	0.539469	0.478541	0.355805	0.511553
127.615	0.324768	0.307558	0.313013	0.206471	0.278695	0.26067			127.615	0.665432	0.718503	0.631497	0.502118	0.526375	0.578294	0.539771	0.538799	0.432648	0.494194	0.414168	0.504704
132.911	0.33751	0.300905	0.329683	0.233627	0.289926	0.258714			132.911	0.724528	0.714631	0.639917	0.534401	0.561154	0.603431	0.517818	0.481237	0.418072	0.480326	0.355271	0.476055
138.191	0.271272	0.301721	0.304679	0.225517	0.292504	0.26103			138.191	0.764214	0.733372	0.563509	0.505339	0.597123	0.609857	0.504651	0.498607	0.514126	0.449624	0.388413	0.529542
143.487	0.358816	0.281711	0.312027	0.2256	0.289231	0.272951			143.487	0.738931	0.710169	0.591672	0.519464	0.618187	0.57704	0.548954	0.484112	0.484328	0.421894	0.33288	0.525319
148.815	0.370869	0.293945	0.328759	0.221802	0.280932	0.280011			148.815	0.743978	0.701615	0.619885	0.558627	0.546427	0.547985	0.50357	0.560012	0.418959	0.453932	0.312288	0.516097
154.097	0.370308	0.320472	0.347445	0.224838	0.283757	0.288923			154.097	0.730932	0.705228	0.623763	0.524995	0.55089	0.57009	0.521066	0.495398	0.366359	0.459015	0.30516	0.521137
159.387	0.372036	0.290999	0.373576	0.231028	0.278217	0.30405			159.387	0.707827	0.703502	0.624037	0.538108	0.596016	0.512114	0.499416	0.514209	0.448994	0.426679	0.330947	0.611779
164.675	0.37429	0.316718	0.378781	0.230226	0.295978	0.274558			164.675	0.757629	0.684412	0.63124	0.564164	0.636904	0.539846	0.506482	0.517381	0.327804	0.43533	0.316487	0.597962
169.973	0.370992	0.303961	0.344532	0.24394	0.276663	0.301606			169.973	0.709971	0.678078	0.635774	0.556338	0.651301	0.549039	0.520399	0.544368	0.448166	0.391722	0.360852	0.595751
175.253	0.360417	0.298079	0.355487	0.250687	0.289063	0.286894			175.253	0.721798	0.739423	0.620137	0.573565	0.621268	0.526894	0.528424	0.509422	0.461751	0.414929	0.356041	0.551113
180.54	0.368246	0.287766	0.413894	0.243596	0.299078	0.297771			180.54	0.728766	0.685013	0.692514	0.601048	0.595937	0.510491	0.478245	0.523417	0.405987	0.41272	0.370171	0.510989
185.856	0.367488	0.292306	0.413688	0.264082	0.318276	0.323149			185.856	0.692138	0.682722	0.732594	0.599562	0.560708	0.517077	0.480189	0.525879	0.459159	0.411311	0.379824	0.534678
191.147	0.356453	0.296314	0.393826	0.260934	0.321043	0.317099			191.147	0.689637	0.687094	0.70885	0.556156	0.616651	0.535408	0.496851	0.52075	0.492806	0.419089	0.347132	0.580353
196.428	0.360472	0.302065	0.397283	0.265164	0.305874	0.315576			196.428	0.690905	0.67772	0.728666	0.615681	0.560005	0.519063	0.51787	0.456387	0.509682	0.419202	0.337722	0.509563
201.719	0.359068	0.301487	0.365813	0.257325	0.320428	0.308767			201.719	0.660297	0.699764	0.696567	0.483116	0.594516	0.482896	0.561166	0.379574	0.501249	0.407423	0.344636	0.595534
207.004	0.350223	0.288038	0.323646	0.271386	0.299745	0.323313			207.004	0.657769	0.673853	0.691806	0.512592	0.602188	0.579006	0.53216	0.4561	0.480927	0.432164	0.345595	0.613194
212.287	0.364177	0.314851	0.366669	0.268001	0.308458	0.321623			212.287	0.672859	0.675621	0.646174	0.494337	0.593044	0.496509	0.554372	0.440546	0.497508	0.429213	0.359477	0.616944
217.598	0.355479	0.303366	0.351788	0.279805	0.332321	0.338555			217.598	0.694665	0.674009	0.70861	0.492812	0.594943	0.547495	0.539858	0.47625	0.449081	0.423603	0.365255	0.604462
222.892	0.349095	0.394525	0.339782	0.288488	0.329518	0.320733			222.892	0.683052	0.687532	0.684749	0.451762	0.610042	0.584005	0.52133	0.458014	0.458468	0.420634	0.352201	0.644051
228.175	0.349233	0.394496	0.351108	0.300816	0.327374	0.343929			228.175	0.670939	0.684733	0.696029	0.523509	0.609682	0.573553	0.526191	0.475723	0.375085	0.394549	0.353268	0.648042
233.459	0.3468	0.395288	0.398962	0.297661	0.34411	0.329722			233.459	0.676436	0.718398	0.699653	0.526133	0.577286	0.587015	0.578562	0.440488	0.370249	0.402107	0.330102	0.598943
238.75	0.348009	0.389617	0.361053	0.317965	0.330197	0.350638			238.75	0.699916	0.705433	0.720349	0.514789	0.634727	0.508185	0.563908	0.417268	0.469571	0.38201	0.353585	0.588208
244.046	0.347251	0.371539	0.377173	0.300872	0.332586	0.325698			244.046	0.712541	0.678695	0.682374	0.621292	0.592722	0.499634	0.586862	0.457284	0.500271	0.398008	0.356714	0.607268
249.357	0.35095	0.364055	0.300489	0.315029	0.334053	0.337584			249.357	0.675009	0.666475	0.699249	0.541645	0.575581	0.514014	0.54692	0.502149	0.460334	0.440437	0.365137	0.580461
254.648	0.357282	0.374389	0.356258	0.31073	0.353319	0.352574			254.648	0.666681	0.661562	0.695831	0.549646	0.533588	0.48025	0.531404	0.459991	0.487935	0.391091	0.336295	0.583732
259.938	0.362768	0.367108	0.369768	0.315189	0.337652	0.348145			259.938	0.664229	0.685806	0.684029	0.573088	0.541144	0.486144	0.555954	0.524429	0.480226	0.415827	0.308053	0.590824
265.233	0.34212	0.38014	0.375603	0.31684	0.354426	0.358742			265.233	0.719779	0.675578	0.678881	0.496687	0.58671	0.438228	0.526488	0.468696	0.438303	0.36854	0.308201	0.54639
270.521	0.391471	0.389757	0.379819	0.325631	0.361482	0.338543			270.521	0.678307	0.646679	0.698228	0.575147	0.522735	0.457246	0.534996	0.502312	0.427393	0.411922	0.291869	0.531758
275.805	0.386338	0.379812	0.396908	0.33018	0.354164	0.384055			275.805	0.671276	0.650972	0.729695	0.510464	0.557894	0.474192	0.535858	0.470377	0.392184	0.366991	0.282879	0.504146
281.091	0.379606	0.364794	0.383519	0.317009	0.356392	0.355151			281.091	0.663788	0.669268	0.68303	0.578224	0.593654	0.478524	0.534791	0.448655	0.54535	0.389069	0.30654	0.469741
286.375	0.359338	0.396974	0.393319	0.335567	0.331775	0.36507			286.375	0.679888	0.66459	0.691086	0.496196	0.514015	0.476624	0.55667	0.437721	0.472779	0.35694	0.279101	0.461959
291.66	0.399415	0.389721	0.385155	0.338793	0.358894	0.352182			291.66	0.736078	0.725913	0.703832	0.503748	0.579833	0.538922	0.588422	0.471461	0.472224	0.375964	0.28466	0.476363
296.951	0.388898	0.408123	0.388613	0.349808	0.32193	0.378241			296.951	0.709374	0.735482	0.693734	0.519773	0.563733	0.559484	0.558362	0.474195	0.602876	0.36471	0.288208	0.500267
299	0.383418	0.408292	0.382595	0.337754	0.367631	0.387552			299	0.730104	0.73284	0.697193	0.593782	0.578211	0.558924	0.551698	0.46177	0.570855	0.383781	0.317095	0.496

## Sheet: Fig2d
LIN28A loci number in nucleus								P value	Summary
WT	CX-5461 treatment	Pol I degradation	SnoRNA KO		WT vs. CX-5461 treatment			<0.0001	***
1	1	0	0		WT vs. Pol I degradation			<0.0001	***
1	1	0	0		WT vs. SnoRNA KO			<0.0001	***
1	1	0	0
1	1	0	0
1	1	0	0
1	1	0	0
1	1	0	0
1	1	0	1
1	1	0	1
1	1	0	1
2	1	0	1
2	1	0	1
2	0	0	1
2	0	0	1
2	0	0	1
2	0	0	1
2	0	0	1
2	0	0	1
2	0	0	1
2	0	0	1
2	0	0	1
2	0	0	1
2	0	0	1
2	0	0	1
2	0	0	1
2	0	0	1
2	0	0	1
3	0	0	2
3	0	1	2
3	0	1	2
3	0	1	2
3	0	1	2
3	0	1	2
3	0		2
3	0		2
3			2
4			2

## Sheet: Fig2e
LIN28A intensity（nucleus/cytoplasm）								P value	Summary
WT	CX-5461 treatment	Pol I degradation	SnoRNA KO		WT vs. CX-5461 treatment			<0.0001	***
1.33545	0	0	0.708955		WT vs. Pol I degradation			<0.0001	***
1.28511	0	0	0.97093		WT vs. SnoRNA KO			<0.0001	***
0.845081	0	0	0.964286
1.21463	0	0	1.02924
0.882652	0	0	1.14
1.36037	0	0	0.582677
1.51629	0	0	1.47059
1.65922	0	0	0.862745
1.68928	0	0	0.867925
2.02536	0	0	1.14286
0.875283	0	0	0.88
1.52342	0	0	1.08033
2.14755	0	0	1.29831
2.38785	0	0	1.04546
1.48765	0	0	0.417957
1.67435	0	0	0.702658
1.79516	0	0	1.35309
1.5115	0.656433	0	0.937622
2.41236	0.345622	0	1.52976
1.64904	0	0	1.02517
1.39262	0	0	1.22388
1.77822	0	0	0.834467
2.48363	0	0.765342	1.24847
2.25093	0.456227	0.557676	1.20155

## Sheet: Fig2f
LIN28A Area（µm2）								P value	Summary
WT	CX-5461 treatment	Pol I degradation	SnoRNA KO		WT vs. CX-5461 treatment			<0.0001	***
6.875	0	0	0		WT vs. Pol I degradation			<0.0001	***
5.973	0	0	27.702		WT vs. SnoRNA KO			<0.0001	***
6.179	0	0	26.657
6.091	0	0	21.285
6.856	0	0	31.597
13.712	0	0	20.718
10.259	0	0	19.531
8.945	0	0	13.46
8.641	0	0	18.477
8.543	0	0	14.478
5.846	0	0	17.78
2.982	0	0	25.455
9.739	0	0	15.387
10.023	0	0	17.668
11.583	0	0	9.625
8.759	5.003	0	16.632
8.258	5.182	0	16.165
7.552	0	2.669	4.822
6.454	4.979	0	24.691
8.847	5.891	0	17.815
12.368	4.52	0	13.479

## Sheet: Fig2i
Sample	Ring	Diffusion	Dot
Ctrl	18	2	0
CX-5461	0	0	20
de Pol I	0	0	20
snoRNA KO	3	17	0
	Fisher Exact Test
	p-value
Ctrl vs CX-5461	3.35155e-09
Ctrl vs de Pol I	3.35155e-09
Ctrl vs snoRNA KO	3.35795e-06

## Sheet: Fig3d
Sample	Ring	Diffusion	Dot
WT	18	2	0
KO	1	19	0
FL	16	4	0
ΔN	5	15	0
ΔC	4	16	0
ΔN+C	2	18	0
ΔCSD	1	3	16
ΔZFD	1	16	3
	Fisher Exact Test
	p-value
WT vs KO	5.81952e-08
WT vs FL	0.66142
WT vs ΔN	6.86063e-05
WT vs ΔC	1.66438e-05
WT vs ΔN+C	5.29589e-07
WT vs ΔCSD	5.81952e-08
WT vs ΔZFD	1.94651e-07

## Sheet: Fig3e
Time（s)	WT			Lin28a-/-		Lin28a-/-+ LIN28A FL				Time（s)	Lin28a-/-+ ΔC LIN28A		Lin28a-/-+ ΔN LIN28A			Lin28a-/-+ ΔN+C LIN28A		Lin28a-/-+ΔZFD LIN28A			Lin28a-/-+ΔCSD LIN28A			WT			Lin28a-/-
0	0.095727	0.103492	0.101305	0.218983	0.266322	0.144393	0.191963			0	0.129539	0.118386	0.135542	0.141022	0.090583	0.150086	0.143186	0.1215	0.1216	0.119	0.125732	0.113542	0.114568	0.114576	0.12367	0.121349	0.114768	0.143214	0.131561
5.79932	0.14854	0.176928	0.163847	0.238183	0.290295	0.239526	0.284898			5	0.168143	0.184381	0.169266	0.157356	0.134266	0.19529	0.192678	0.1555	0.1448	0.1463	0.156789	0.156734	0.167894	0.159263	0.163243	0.157566	0.19835	0.16471	0.145087
11.0866	0.213669	0.24055	0.198884	0.238123	0.31017	0.24	0.306296			11	0.202365	0.22343	0.234346	0.214787	0.219234	0.23119	0.232644	0.186568	0.165929	0.16641	0.20002	0.201316	0.20693	0.197732	0.187347	0.182774	0.21531	0.208597	0.17402
16.3659	0.245762	0.232025	0.246251	0.272461	0.27013	0.300906	0.384898			18	0.245768	0.2567	0.231318	0.254638	0.241917	0.254876	0.254233	0.21809	0.178465	0.247455	0.23323	0.225685	0.226435	0.209875	0.224567	0.234128	0.247803	0.244508	0.203278
21.6782	0.279283	0.284524	0.268116	0.289595	0.30977	0.394245	0.384898			25	0.281217	0.299524	0.255396	0.234584	0.255662	0.290577	0.280013	0.218472	0.186735	0.300428	0.21355	0.207756	0.254567	0.24567	0.256676	0.256744	0.261955	0.259082	0.252369
26.9635	0.344796	0.321287	0.370036	0.286836	0.279573	0.393588	0.324849			30	0.317993	0.30011	0.278932	0.263453	0.277807	0.300006	0.280719	0.228805	0.191872	0.303246	0.22021	0.270871	0.275835	0.277056	0.289066	0.235104	0.285949	0.288112	0.297813
32.2428	0.350353	0.292734	0.313561	0.287822	0.326613	0.397563	0.374532			35	0.324435	0.331623	0.298976	0.305422	0.302618	0.308613	0.288557	0.228268	0.176205	0.315762	0.21996	0.224786	0.273636	0.313464	0.283904	0.301608	0.276686	0.288177	0.258091
37.5331	0.395071	0.426417	0.363273	0.317154	0.286141	0.362109	0.434559			40	0.361416	0.35229	0.30879	0.31576	0.292332	0.294587	0.309453	0.239869	0.193504	0.3217	0.216578	0.288085	0.292239	0.353784	0.312123	0.323452	0.30181	0.24651	0.269831
42.8174	0.442122	0.376296	0.413903	0.31796	0.314806	0.42	0.533841			50	0.409763	0.409524	0.316793	0.327972	0.308862	0.281276	0.32835	0.220755	0.196253	0.301922	0.220675	0.302403	0.311821	0.384935	0.353784	0.388204	0.307379	0.212713	0.275669
48.0997	0.405478	0.420383	0.42672	0.336656	0.314463	0.533841	0.617			55	0.403214	0.402522	0.337688	0.339008	0.336789	0.287655	0.274238	0.233367	0.187875	0.301344	0.28451	0.28084	0.289607	0.377306	0.380314	0.345623	0.228628	0.214739	0.251124
53.376	0.426362	0.495018	0.461842	0.3048	0.307724	0.491893	0.533841			60	0.390883	0.403749	0.356987	0.379784	0.36345	0.270454	0.285221	0.240692	0.180567	0.290692	0.23267	0.290645	0.317503	0.402744	0.45111	0.455584	0.223147	0.291929	0.204538
58.6663	0.437522	0.492496	0.533381	0.312786	0.273586	0.5799	0.60743			65	0.402031	0.404908	0.374555	0.386543	0.376892	0.293284	0.307564	0.219413	0.180832	0.285684	0.278136	0.273743	0.302363	0.442647	0.514473	0.49416	0.29782	0.26897	0.295892
63.9787	0.42538	0.503087	0.465352	0.315147	0.282483	0.55	0.6			70	0.413455	0.421623	0.394366	0.38452	0.39456	0.298184	0.321449	0.240242	0.166846	0.288269	0.293393	0.235548	0.29484	0.498457	0.56944	0.472068	0.26797	0.272542	0.266191
69.2669	0.405768	0.538549	0.488996	0.304858	0.304686	0.5	0.6219			75	0.439377	0.419711	0.395464	0.395935	0.393446	0.32835	0.337169	0.226587	0.179974	0.252971	0.263994	0.237676	0.319721	0.534957	0.527623	0.511255	0.242278	0.260258	0.282791
74.5422	0.441638	0.587236	0.526377	0.300161	0.320071	0.51042	0.59776			80	0.41388	0.43765	0.409897	0.412345	0.41997	0.32835	0.337169	0.225835	0.180688	0.246584	0.293342	0.245539	0.331684	0.49988	0.512467	0.499453	0.220909	0.258962	0.298844
79.8286	0.451644	0.558981	0.483061	0.355067	0.325152	0.573846	0.63			85.4329	0.40726	0.415454	0.426789	0.432167	0.443256	0.311877	0.305545	0.227151	0.202292	0.254341	0.290768	0.21786	0.336481	0.51028	0.472478	0.502168	0.281739	0.259336	0.284051
85.1149	0.432237	0.597359	0.499436	0.333067	0.302384	0.57688	0.639783			90	0.42195	0.45625	0.428097	0.427656	0.435673	0.293855	0.307231	0.228888	0.221418	0.242627	0.274439	0.209436	0.311973	0.487854	0.50593	0.51593	0.298575	0.242672	0.254482
90.3992	0.418247	0.608845	0.542228	0.324543	0.336567	0.55437	0.63486			95	0.407899	0.411762	0.435212	0.432568	0.435676	0.280945	0.311567	0.226124	0.181883	0.241755	0.268012	0.261397	0.322577	0.486152	0.4882	0.49288	0.261673	0.245064	0.27481
95.6885	0.44123	0.594142	0.474836	0.361582	0.312124	0.503428	0.657779			100.434	0.44453	0.40786	0.446767	0.346767	0.346767	0.279779	0.346751	0.21958	0.187745	0.234338	0.280478	0.230602	0.322128	0.499354	0.536493	0.49022	0.132922	0.252451	0.27654
101.003	0.41585	0.554854	0.575151	0.357184	0.344347	0.573846	0.643211			105	0.43211	0.43217	0.436785	0.418744	0.423378	0.297373	0.301864	0.223524	0.188826	0.251581	0.265017	0.284971	0.356155	0.474661	0.542601	0.552608	0.214485	0.251877	0.276542
106.292	0.417648	0.559462	0.52197	0.33288	0.302232	0.541573	0.587221			110	0.42318	0.43567	0.432276	0.435562	0.421876	0.279337	0.291294	0.22846	0.187331	0.283536	0.261257	0.234967	0.307332	0.503485	0.51429	0.496364	0.234767	0.26787	0.257376
111.58	0.45362	0.520074	0.493812	0.325762	0.302713	0.451375	0.643211			115.429	0.421111	0.435552	0.43435	0.421987	0.405365	0.293963	0.260495	0.213084	0.170989	0.278558	0.278821	0.216897	0.327427	0.529257	0.501069	0.515515	0.233001	0.235236	0.256987
116.859	0.454668	0.527214	0.49072	0.297539	0.30449	0.458654	0.608075			120	0.40291	0.41908	0.452765	0.403372	0.407654	0.293963	0.280495	0.217976	0.174915	0.247526	0.292637	0.230415	0.306711	0.541922	0.578419	0.571402	0.236817	0.26726	0.256789
122.143	0.47545	0.519218	0.516956	0.374086	0.28873	0.567571	0.55898			125	0.46678	0.403445	0.446876	0.41225	0.41874	0.299998	0.330187	0.208102	0.195978	0.263492	0.278289	0.246432	0.336249	0.57609	0.575985	0.549206	0.241019	0.245637	0.265432
127.427	0.449561	0.545241	0.568566	0.304272	0.316135	0.56786	0.608075			130	0.43451	0.45077	0.431596	0.425465	0.415787	0.269914	0.347901	0.215693	0.193222	0.260687	0.290395	0.266945	0.284065	0.512038	0.568937	0.571343	0.26181	0.23677	0.265439
132.709	0.469666	0.480657	0.592342	0.35065	0.388405	0.578654	0.60753			135	0.40916	0.420981	0.443892	0.413598	0.432277	0.26877	0.317346	0.205027	0.195213	0.239632	0.204545	0.261117	0.319566	0.53261	0.5533	0.546161	0.217888	0.276548	0.245433
137.996	0.457198	0.541274	0.53355	0.316729	0.311009	0.55532	0.550518			140	0.417778	0.419975	0.432135	0.427821	0.429875	0.28773	0.315124	0.217393	0.198201	0.235818	0.204726	0.2354	0.300529	0.529844	0.552622	0.542935	0.213686	0.215436	0.254387
143.303	0.480938	0.522892	0.541802	0.337783	0.31137	0.498688	0.666635			145	0.432287	0.445761	0.432154	0.425165	0.412349	0.280677	0.305789	0.203045	0.192723	0.248616	0.214323	0.256449	0.293707	0.528562	0.563297	0.548576	0.217524	0.256432	0.265234
148.597	0.488611	0.577118		0.299962	0.341777	0.563918	0.579			150	0.423998	0.428893	0.432252	0.437345	0.41654	0.297727	0.272569	0.213862	0.19739	0.22716	0.21143	0.226814	0.286788	0.577443	0.55886	0.569242	0.293536	0.239872	0.276152
153.891	0.466636	0.511807		0.329368	0.333404	0.560063	0.567034			155	0.432345	0.423379	0.424567	0.432111	0.441232	0.318816	0.275616	0.213946	0.250019	0.214385	0.281112	0.23773	0.302761	0.583796	0.572884	0.55474	0.282431	0.24533	0.234698
159.175	0.430495	0.517335		0.30751	0.29125	0.581168	0.632261			160	0.42799	0.45988	0.434687	0.410989	0.436534	0.368634	0.287794	0.199058	0.236958	0.210883	0.22551	0.297477	0.203537	0.52671	0.594664	0.575023	0.289103	0.23618	0.276543
164.46	0.425426	0.440528		0.359327	0.333529	0.632261	0.65346			165	0.41216	0.438991	0.434555	0.41211	0.404676	0.302521	0.321293	0.201932	0.212931	0.20683	0.293372	0.277527	0.278229	0.596181	0.52615	0.542432	0.252458	0.211111	0.269843
169.74	0.439336	0.486307		0.30017	0.34251	0.505628	0.604647			170	0.423198	0.409999	0.446767	0.346767	0.346767	0.311996	0.355941	0.208288	0.21148	0.20282	0.220802	0.28998	0.275118	0.501302	0.550964	0.575917	0.227378	0.254361	0.256543
175.045	0.477555	0.461056		0.330377	0.324872	0.619453	0.613453			175	0.416678	0.432226	0.436776	0.414745	0.423571	0.273429	0.345903	0.206998	0.197099	0.22065	0.208045	0.296177	0.277526	0.530258	0.5648	0.520342	0.235253	0.234543	0.25438
180.341	0.519007	0.462739		0.29627	0.313113	0.500719	0.581508			180	0.432256	0.404446	0.424563	0.435731	0.414416	0.315511	0.281542	0.20588	0.194891	0.223393	0.267119	0.298027	0.296446	0.592629	0.580362	0.532899	0.243302	0.219878	0.265411
185.618	0.454943	0.483299		0.329106	0.314056	0.55446	0.55946			185	0.435565	0.423777	0.43435	0.421987	0.405365	0.295836	0.267962	0.208264	0.208864	0.213706	0.215549	0.282203	0.297143	0.548894	0.536973	0.561997	0.268496	0.265431	0.245698
190.911	0.44261	0.564395		0.33543	0.353708	0.619453	0.609713			190	0.432288	0.435656	0.42567	0.437651	0.432156	0.317498	0.329359	0.195222	0.220084	0.216998	0.208944	0.211047	0.219322	0.570414	0.588671	0.559217	0.231751	0.265432	0.243718
196.205	0.464803	0.521368		0.349555	0.357541	0.543415	0.602927			195	0.421676	0.413654	0.415876	0.423555	0.41354	0.298968	0.240928	0.199778	0.190499	0.224299	0.282852	0.224401	0.236352	0.545731	0.512505	0.583279	0.234739	0.267453	0.245979
201.493	0.446437	0.451849		0.322381	0.301597	0.52779	0.59779			200	0.421876	0.416991	0.431596	0.425465	0.415787	0.337975	0.34973	0.205775	0.181835	0.224649	0.200585	0.247199	0.243074	0.538178	0.504003	0.584034	0.269913	0.254398	0.256666
206.796	0.45686	0.452792		0.30745	0.336109	0.53245	0.58846			205	0.457735	0.432678	0.443892	0.413598	0.432277	0.268252	0.255373	0.209336	0.182384	0.231536	0.28932	0.24991	0.295404	0.520566	0.515362	0.572174	0.233001	0.254366	0.256678
212.089	0.429741	0.439776		0.309053	0.364539	0.557334	0.573879			210	0.42	0.435697	0.432135	0.427821	0.429875	0.280478	0.311667	0.19663	0.232156	0.223469	0.296131	0.229716	0.214124	0.589826	0.571304	0.563271	0.23333	0.265437	0.267568
217.371	0.471466	0.449865		0.322544	0.354897	0.607852	0.605433			215	0.427896	0.427666	0.432154	0.425165	0.412349	0.27574	0.268826	0.178943	0.203678	0.190534	0.292256	0.200494	0.25053	0.579261	0.550272	0.532893	0.244566	0.245368	0.256874
222.656	0.480238	0.446335		0.334165	0.312951	0.612954	0.596743			220	0.435621	0.421677	0.409897	0.412345	0.41997	0.319045	0.287057	0.253265	0.212724	0.181664	0.269508	0.269576	0.293624	0.568201	0.558467	0.545845	0.261232	0.234568	0.235655
227.937	0.439866	0.434272		0.346487	0.367878	0.607328	0.612488			225	0.453768	0.415676	0.426789	0.432167	0.443256	0.315492	0.280678	0.170375	0.23543	0.198655	0.288393	0.296008	0.256132	0.562972	0.549989	0.55348	0.215444	0.245369	0.247789
233.22	0.48719	0.488525		0.324924	0.317062	0.599505	0.624357			230	0.4563	0.41762	0.428097	0.427656	0.435673	0.325731	0.263723	0.256453	0.224354	0.186787	0.277224	0.232665	0.222313	0.55253	0.548501	0.531933	0.21343	0.256438	0.256879
238.53	0.472788	0.418105		0.343764	0.333912	0.554751	0.561036			235	0.43227	0.435674	0.435212	0.432568	0.435676	0.283973	0.280139	0.190375	0.239379	0.199561	0.239161	0.281488	0.278478	0.541534	0.557662	0.543972	0.213423	0.256375	0.265498
243.814	0.446966	0.412576		0.306315	0.350159	0.551324	0.61017			240	0.42697	0.453871	0.446767	0.346767	0.346767	0.272932	0.316318	0.242434	0.234655	0.187698	0.298115	0.220528	0.230588	0.541078	0.539021	0.543227	0.19	0.245378	0.267854
249.102	0.460792	0.456485		0.338646	0.354077	0.53922	0.590112			245	0.43434	0.419564	0.436785	0.418744	0.423378	0.294155	0.262035	0.209856	0.236754	0.207833	0.227892	0.206428	0.237739	0.546227	0.529423	0.560745	0.19455	0.236547	0.256439
254.381	0.449521	0.419984		0.344483	0.34963	0.500381	0.592935			250	0.414322	0.428775	0.432276	0.435562	0.421876	0.267794	0.254961	0.247996	0.23453	0.18212	0.247048	0.283684	0.213687	0.557963	0.54474	0.55685	0.222787	0.254434	0.245677
259.667	0.396642	0.408197		0.309185	0.308694	0.538436	0.578436			255	0.40542	0.42567	0.43435	0.421987	0.405365	0.278032	0.267139	0.223245	0.25641	0.198979	0.227723	0.201085	0.263823	0.548685	0.540153	0.576188	0.190818	0.265477	0.245174
264.946	0.415557	0.431353		0.345995	0.325102	0.592935	0.592935			260	0.41236	0.402344	0.452765	0.403372	0.407654	0.300353	0.304836	0.234533	0.190643	0.193546	0.206089	0.271284	0.207632	0.54069	0.544639	0.544639	0.224543	0.276543	0.245379
270.233	0.413807	0.445688		0.366169	0.343763	0.538793	0.556436			265	0.429678	0.438798	0.446876	0.41225	0.41874	0.287821	0.292178	0.254181	0.182996	0.194325	0.256921	0.280647	0.278932	0.572659	0.538784	0.538784	0.235674	0.243154	0.23718
275.541	0.377366	0.422592		0.330492	0.299576	0.512954	0.536743			270	0.403123	0.406723	0.431596	0.425465	0.415787	0.305523	0.281185	0.234578	0.265433	0.212575	0.234787	0.262095	0.281501	0.558741	0.535065	0.535065	0.246754	0.223451	0.255555
										275	0.416898	0.435698	0.443892	0.413598	0.432277	0.321187	0.325645	0.208128	0.24131	0.21345	0.210053	0.235705	0.289289	0.568656	0.529534	0.529534	0.268337	0.224568	0.267877
										280	0.426577	0.43679	0.432135	0.427821	0.429875	0.279875	0.319768	0.245123	0.212342	0.199976	0.226168	0.247441	0.268768	0.558746	0.542328	0.542328	0.235645	0.227689	0.267999
										285	0.426798	0.436782	0.432154	0.425165	0.412349	0.271761	0.281771	0.231234	0.24543	0.198787	0.231386	0.21134	0.23228	0.541873	0.533073	0.533073	0.212456	0.213987	0.266669
										290	0.422341	0.433278	0.435623	0.424565	0.47665	0.307986	0.304586	0.245622	0.257767	0.267898	0.216204	0.237259	0.238007	0.547796	0.533621	0.533621	0.221321	0.228765	0.254379
										295	0.423776	0.417324	0.416782	0.443351	0.43456	0.29011	0.324169	0.243534	0.219634	0.189531	0.235952	0.255418	0.205406	0.55471	0.546008	0.546008	0.223459	0.230911	0.262347

[truncated: 26 more sheets: Fig4c, Fig4d, Fig4e, Fig4h, Fig4i, Fig4j, Fig4m, Fig5b, Fig5d, Fig5g, Fig5h, Fig6b, Fig6e, Fig6f, Fig6h, Fig7c, Fig7g, Fig7i, Supplementary Fig1, Supplementary Fig2 …]
